# Supplementary material for: Integration of Transcriptomics and Metabolomics Reveals the Antitumor Mechanism of Protopanaxadiol Triphenylphosphate Derivative in Non-Small-Cell Lung Cancer
Source: Molecules. 2024 Sep 9;29(17):4275. doi: 10.3390/molecules29174275 (PMC11396780; doi:10.3390/molecules29174275)
Supplement: Supplementary file 1 [file molecules-29-04275-s001.zip]

Archive with 1 entries (1 files):
- molecules-3159373-supplementary.pdf
